# Supplementary material for: C/EBPα Regulates PxTreh1 and PxTreh2 Trehalase-Related Bt Resistance in Plutella xylostella (L.)
Source: Insects. 2022 Mar 30;13(4):340. doi: 10.3390/insects13040340 (PMC9024946; doi:10.3390/insects13040340)
Supplement: Supplementary file 1 [file insects-13-00340-s001.zip]

Archive with 1 entries (1 files):
- insects-1635682-supplementary.pdf
